# Supplementary material for: Oxidative Stability and Genotoxic Activity of Vegetable Oils Subjected to Accelerated Oxidation and Cooking Conditions
Source: Foods. 2023 May 29;12(11):2186. doi: 10.3390/foods12112186 (PMC10252270; doi:10.3390/foods12112186)
Supplement: Supplementary file 1 [file foods-12-02186-s001.zip]

Archive with 1 entries (1 files):
- foods-2425464-supplementary.pdf
